# Supplementary material for: The methylome of the gut microbiome: disparate Dam methylation patterns in intestinal Bacteroides dorei
Source: Front Microbiol. 2014 Jul 17;5:361. doi: 10.3389/fmicb.2014.00361 (PMC4101878; doi:10.3389/fmicb.2014.00361)
Supplement: Table S1 — This is an excel file showing the number of GATC and total methylations in the subsystems identified in the 105 genome. [file DataSheet1.XLSX]

## Sheet: subsystem_counts.tsv
Subsystem	GATC	Total Motifs	Length of Subsystem (bp)	GATC/bp	% of genome	GATC : genome	GATC/kbp	Proportion of GATCs
- none -	10678	25884	2970423	0.00359477	0.518703	0.00693031	3.59477	0.51951
Ton and Tol transport systems	1382	2541	312912	0.00441658	0.0546415	0.0808282	4.41658	0.0672375
Galactosylceramide and Sulfatide metabolism	503	1026	112428	0.00447397	0.0196325	0.227886	4.47397	0.0244721
Lactose and Galactose Uptake and Utilization	479	1003	108297	0.00442302	0.0189111	0.233885	4.42302	0.0233045
Lactose utilization	421	890	94902	0.00443616	0.016572	0.267689	4.43616	0.0204826
D-Galacturonate and D-Glucuronate Utilization	282	631	69702	0.00404579	0.0121716	0.332398	4.04579	0.01372
L-rhamnose utilization	216	446	57516	0.00375548	0.0100436	0.373917	3.75548	0.0105089
Cellulosome	184	304	34305	0.00536365	0.00599043	0.89537	5.36365	0.00895203
Xylose utilization	183	340	40110	0.00456245	0.00700412	0.651396	4.56245	0.00890338
Conjugative transposon, Bacteroidales	175	1027	72963	0.00239848	0.012741	0.188249	2.39848	0.00851416
Multidrug Resistance Efflux Pumps	140	299	38721	0.00361561	0.00676156	0.53473	3.61561	0.00681133
Mannose Metabolism	140	237	30456	0.0045968	0.00531831	0.864334	4.5968	0.00681133
Maltose and Maltodextrin Utilization	132	308	39399	0.00335034	0.00687996	0.486971	3.35034	0.00642211
Chitin and N-acetylglucosamine utilization	129	305	36099	0.00357351	0.0063037	0.56689	3.57351	0.00627615
Peptidoglycan Biosynthesis	124	274	30990	0.00400129	0.00541156	0.739397	4.00129	0.00603289
Glutamine, Glutamate, Aspartate and Asparagine Biosynthesis	116	292	30477	0.00380615	0.00532198	0.715176	3.80615	0.00564367
Bacterial Cytoskeleton	108	246	23448	0.00460594	0.00409455	1.12489	4.60594	0.00525445
Fatty Acid Biosynthesis FASII	108	282	26316	0.00410397	0.00459537	0.893066	4.10397	0.00525445
Glycolysis and Gluconeogenesis	104	228	24300	0.00427984	0.00424333	1.0086	4.27984	0.00505984
Phosphate metabolism	100	215	28344	0.00352808	0.00494951	0.712815	3.52808	0.00486523
Serine-glyoxylate cycle	96	243	26988	0.00355714	0.00471272	0.754795	3.55714	0.00467062
Transcription factors bacterial	90	155	13560	0.00663717	0.00236788	2.803	6.63717	0.00437871
Macromolecular synthesis operon	88	235	18246	0.00482297	0.00318617	1.51372	4.82297	0.00428141
Potassium homeostasis	82	170	20427	0.00401429	0.00356702	1.12539	4.01429	0.00398949
Purine conversions	82	190	22452	0.00365224	0.00392063	0.931543	3.65224	0.00398949
Entner-Doudoroff Pathway	78	161	16875	0.00462222	0.00294676	1.56858	4.62222	0.00379488
Threonine and Homoserine Biosynthesis	78	136	12162	0.00641342	0.00212376	3.01984	6.41342	0.00379488
De Novo Pyrimidine Synthesis	76	152	13476	0.00563966	0.00235322	2.39657	5.63966	0.00369758
L-Arabinose utilization	74	188	21297	0.00347467	0.00371894	0.934317	3.47467	0.00360027
Proteolysis in bacteria, ATP-dependent	74	163	16887	0.00438207	0.00294885	1.48602	4.38207	0.00360027
De Novo Purine Biosynthesis	72	158	17526	0.00410818	0.00306044	1.34235	4.10818	0.00350297
Methionine Biosynthesis	68	177	18555	0.00366478	0.00324012	1.13106	3.66478	0.00330836
Sialic Acid Metabolism	68	157	16833	0.00403968	0.00293942	1.37431	4.03968	0.00330836
Pyruvate metabolism I: anaplerotic reactions, PEP	64	137	14559	0.00439591	0.00254233	1.72908	4.39591	0.00311375
DNA repair, bacterial	64	171	18984	0.00337126	0.00331504	1.01696	3.37126	0.00311375
DNA repair, bacterial RecFOR pathway	58	116	12969	0.0044722	0.00226468	1.97476	4.4722	0.00282184
Queuosine-Archaeosine Biosynthesis	56	126	15036	0.00372439	0.00262563	1.41848	3.72439	0.00272453
N-linked Glycosylation in Bacteria	56	107	11223	0.00498975	0.00195979	2.54606	4.98975	0.00272453
Rhamnose containing glycans	56	131	16704	0.00335249	0.0029169	1.14933	3.35249	0.00272453
Translation termination factors bacterial	54	84	7485	0.00721443	0.00130705	5.51962	7.21443	0.00262723
Cobalt-zinc-cadmium resistance	54	171	18588	0.0029051	0.00324589	0.89501	2.9051	0.00262723
Biotin biosynthesis	52	123	14508	0.00358423	0.00253343	1.41478	3.58423	0.00252992
Alginate metabolism	52	108	11589	0.00448701	0.0020237	2.21723	4.48701	0.00252992
Glycogen metabolism	52	120	13629	0.00381539	0.00237993	1.60315	3.81539	0.00252992
Branched-Chain Amino Acid Biosynthesis	50	96	13347	0.00374616	0.00233069	1.60732	3.74616	0.00243262
Ammonia assimilation	50	177	15816	0.00316136	0.00276183	1.14466	3.16136	0.00243262
Trehalose Biosynthesis	50	113	13257	0.00377159	0.00231497	1.62922	3.77159	0.00243262
Ribonucleotide reduction	49	114	10947	0.00447611	0.00191159	2.34156	4.47611	0.00238396
Pyridoxin (Vitamin B6) Biosynthesis	48	105	12054	0.00398208	0.0021049	1.89181	3.98208	0.00233531
Glycerolipid and Glycerophospholipid Metabolism in Bacteria	48	146	16050	0.00299065	0.00280269	1.06706	2.99065	0.00233531
5-FCL-like protein	48	169	21075	0.00227758	0.00368017	0.618879	2.27758	0.00233531
DNA Repair Base Excision	46	108	9330	0.00493033	0.00162923	3.02617	4.93033	0.00223801
Cobalamin synthesis	46	108	11580	0.00397237	0.00202213	1.96445	3.97237	0.00223801
TCA Cycle	46	124	12390	0.00371267	0.00216358	1.71599	3.71267	0.00223801
Glycine and Serine Utilization	44	110	15270	0.00288147	0.00266649	1.08062	2.88147	0.0021407
Ribosome SSU bacterial	44	118	9252	0.00475573	0.00161561	2.94361	4.75573	0.0021407
DNA topoisomerases, Type II, ATP-dependent	44	92	8946	0.0049184	0.00156217	3.14843	4.9184	0.0021407
Resistance to fluoroquinolones	44	92	8946	0.0049184	0.00156217	3.14843	4.9184	0.0021407
Propionyl-CoA to Succinyl-CoA Module	44	88	8316	0.00529101	0.00145216	3.64354	5.29101	0.0021407
Polyamine Metabolism	44	93	11607	0.00379082	0.00202685	1.8703	3.79082	0.0021407
Pentose phosphate pathway	44	96	9729	0.00452256	0.0016989	2.66205	4.52256	0.0021407
Choline and Betaine Uptake and Betaine Biosynthesis	44	72	8847	0.00497344	0.00154489	3.21929	4.97344	0.0021407
DNA topoisomerases, Type I, ATP-independent	42	174	12738	0.00329722	0.00222434	1.48233	3.29722	0.0020434
Na(+)-translocating NADH-quinone oxidoreductase and rnf-like group of electron transport complexes	42	102	10929	0.00384299	0.00190845	2.01367	3.84299	0.0020434
Heat shock dnaK gene cluster extended	42	121	11832	0.0035497	0.00206614	1.71804	3.5497	0.0020434
Protein chaperones	40	111	9324	0.00429	0.00162818	2.63484	4.29	0.00194609
DNA repair, bacterial MutL-MutS system	40	117	8793	0.00454907	0.00153546	2.96268	4.54907	0.00194609
Fermentations: Mixed acid	40	93	11721	0.00341268	0.00204675	1.66736	3.41268	0.00194609
Restriction-Modification System	40	122	20715	0.00193097	0.00361731	0.533813	1.93097	0.00194609
pyrimidine conversions	40	112	13704	0.00291886	0.00239303	1.21973	2.91886	0.00194609
DNA processing cluster	40	119	8550	0.00467836	0.00149302	3.13348	4.67836	0.00194609
Type I Restriction-Modification	38	114	19851	0.00191426	0.00346643	0.552228	1.91426	0.00184879
RNA polymerase bacterial	38	73	10815	0.00351364	0.00188854	1.8605	3.51364	0.00184879
Translation elongation factors bacterial	38	111	8802	0.0043172	0.00153703	2.8088	4.3172	0.00184879
High affinity phosphate transporter and control of PHO regulon	38	95	11376	0.00334037	0.00198651	1.68153	3.34037	0.00184879
Isoprenoid Biosynthesis	38	110	12849	0.00295743	0.00224373	1.31809	2.95743	0.00184879
Coenzyme A Biosynthesis	37	75	7356	0.00502991	0.00128452	3.91577	5.02991	0.00180014
Na+ translocating decarboxylases and related biotin-dependent enzymes	36	62	6696	0.00537634	0.00116927	4.59802	5.37634	0.00175148
Acetoin, butanediol metabolism	36	68	6987	0.00515243	0.00122009	4.22299	5.15243	0.00175148
Colicin V and Bacteriocin Production Cluster	36	81	9567	0.00376294	0.00167062	2.25242	3.76294	0.00175148
Methionine Degradation	36	83	8091	0.00444939	0.00141287	3.14918	4.44939	0.00175148
NAD and NADP cofactor biosynthesis global	36	69	7929	0.0045403	0.00138458	3.27918	4.5403	0.00175148
Nonmevalonate Branch of Isoprenoid Biosynthesis	36	94	10896	0.00330396	0.00190269	1.73647	3.30396	0.00175148
Chorismate: Intermediate for synthesis of Tryptophan, PAPA antibiotics, PABA, 3-hydroxyanthranilate and more.	35	107	11178	0.00313115	0.00195193	1.60413	3.13115	0.00170283
Lysine Biosynthesis DAP Pathway	34	81	8061	0.00421784	0.00140763	2.9964	4.21784	0.00165418
Mycobacterium virulence operon involved in DNA transcription	34	67	9822	0.00346162	0.00171514	2.01827	3.46162	0.00165418
Cysteine Biosynthesis	34	62	8082	0.00420688	0.0014113	2.98085	4.20688	0.00165418
KDO2-Lipid A biosynthesis	32	100	14535	0.00220158	0.00253814	0.8674	2.20158	0.00155687
Peptidyl-prolyl cis-trans isomerase	32	73	5760	0.00555556	0.00100583	5.52337	5.55556	0.00155687
Histidine Biosynthesis	32	64	6972	0.00458979	0.00121747	3.76994	4.58979	0.00155687
Leucine Biosynthesis	32	43	5559	0.00575643	0.000970727	5.93002	5.75643	0.00155687
Recycling of Peptidoglycan Amino Acids	30	78	8040	0.00373134	0.00140397	2.65772	3.73134	0.00145957
Protein degradation	30	103	11607	0.00258465	0.00202685	1.27521	2.58465	0.00145957
Hemin transport system	30	57	9522	0.0031506	0.00166276	1.8948	3.1506	0.00145957
Proline Synthesis	30	56	4446	0.00674764	0.000776372	8.69124	6.74764	0.00145957
dTDP-rhamnose synthesis	30	67	7863	0.00381534	0.00137306	2.77872	3.81534	0.00145957
Peptidoglycan biosynthesis--gjo	30	82	8907	0.00336814	0.00155536	2.1655	3.36814	0.00145957
Arginine and Ornithine Degradation	30	86	9582	0.00313087	0.00167323	1.87115	3.13087	0.00145957
Chorismate Synthesis	29	74	7653	0.00378936	0.00133639	2.83553	3.78936	0.00141092
Pyruvate Alanine Serine Interconversions	28	59	5787	0.00483843	0.00101054	4.78796	4.83843	0.00136227
Glutamine synthetases	28	52	5883	0.00475948	0.00102731	4.63297	4.75948	0.00136227
Respiratory Complex I	28	59	9567	0.00292673	0.00167062	1.75189	2.92673	0.00136227
Translation elongation factor G family	28	58	6204	0.00451322	0.00108336	4.16595	4.51322	0.00136227
Thiamin biosynthesis	28	87	11364	0.00246392	0.00198441	1.24164	2.46392	0.00136227
Dehydrogenase complexes	28	50	4734	0.00591466	0.000826664	7.15486	5.91466	0.00136227
Tryptophan synthesis	27	75	7950	0.00339623	0.00138825	2.44641	3.39623	0.00131361
Arginine Biosynthesis extended	26	64	7926	0.00328034	0.00138406	2.37009	3.28034	0.00126496
V-Type ATP synthase	26	69	7317	0.00355337	0.00127771	2.78104	3.55337	0.00126496
Mycobacterium virulence operon possibly involved in quinolinate biosynthesis	26	45	3486	0.00745841	0.000608735	12.2523	7.45841	0.00126496
Common Pathway For Synthesis of Aromatic Compounds (DAHP synthase to chorismate)	25	61	6036	0.00414182	0.00105402	3.92953	4.14182	0.00121631
Glycine Biosynthesis	24	49	5685	0.00422164	0.00099273	4.25255	4.22164	0.00116766
Proline, 4-hydroxyproline uptake and utilization	24	42	5679	0.0042261	0.000991682	4.26154	4.2261	0.00116766
cAMP signaling in bacteria	24	52	4647	0.00516462	0.000811472	6.36451	5.16462	0.00116766
Mycobacterium virulence operon involved in fatty acids biosynthesis	24	65	7254	0.00330852	0.00126671	2.61189	3.30852	0.00116766
Aromatic amino acid interconversions with aryl acids	24	69	6945	0.00345572	0.00121275	2.84948	3.45572	0.00116766
Folate Biosynthesis	24	72	9051	0.00265164	0.00158051	1.67771	2.65164	0.00116766
tRNA aminoacylation, Ala	24	49	2994	0.00801603	0.00052282	15.3323	8.01603	0.00116766
Threonine degradation	22	39	4293	0.00512462	0.000749655	6.83597	5.12462	0.00107035
tRNA aminoacylation, Asp and Asn	22	40	3168	0.00694444	0.000553205	12.5531	6.94444	0.00107035
RNA pseudouridine syntheses	22	47	6567	0.00335008	0.00114675	2.92138	3.35008	0.00107035
Biogenesis of c-type cytochromes	22	31	4788	0.00459482	0.000836093	5.49558	4.59482	0.00107035
UDP-N-acetylmuramate from Fructose-6-phosphate Biosynthesis	22	49	6264	0.00351213	0.00109384	3.21084	3.51213	0.00107035
Menaquinone and Phylloquinone Biosynthesis	22	83	8253	0.0026657	0.00144116	1.84969	2.6657	0.00107035
Histidine Degradation	22	61	7092	0.00310209	0.00123842	2.50487	3.10209	0.00107035
Murein Hydrolases	22	74	7530	0.00292165	0.00131491	2.22194	2.92165	0.00107035
Teichoic and lipoteichoic acids biosynthesis	22	58	8886	0.0024758	0.0015517	1.59555	2.4758	0.00107035
GroEL GroES	20	60	5628	0.00355366	0.000982776	3.61594	3.55366	0.000973047
DNA repair, UvrABC system	20	76	9486	0.00210837	0.00165647	1.27281	2.10837	0.000973047
Flavodoxin	20	63	6129	0.00326318	0.00107026	3.04895	3.26318	0.000973047
Periplasmic Stress Response	20	47	4344	0.00460405	0.000758561	6.06946	4.60405	0.000973047
tRNA aminoacylation, Glu and Gln	18	42	3249	0.00554017	0.000567349	9.765	5.54017	0.000875742
Deoxyribose and Deoxynucleoside Catabolism	18	39	5196	0.0034642	0.000907339	3.81798	3.4642	0.000875742
Respiratory dehydrogenases 1	18	63	7257	0.00248036	0.00126724	1.9573	2.48036	0.000875742
Mycobacterium virulence operon involved in protein synthesis (SSU ribosomal proteins)	18	35	4107	0.00438276	0.000717175	6.11114	4.38276	0.000875742
tRNA processing	18	47	4509	0.00399202	0.000787374	5.07004	3.99202	0.000875742
Alanine biosynthesis	18	40	4701	0.00382897	0.000820901	4.66435	3.82897	0.000875742
RuvABC plus a hypothetical	18	39	2880	0.00625	0.000502913	12.4276	6.25	0.000875742
Glycerol and Glycerol-3-phosphate Uptake and Utilization	18	53	5610	0.00320856	0.000979633	3.27526	3.20856	0.000875742
Soluble cytochromes and functionally related electron carriers	17	34	3345	0.00508221	0.000584113	8.70074	5.08221	0.00082709
ATP-dependent RNA helicases, bacterial	16	31	3180	0.00503145	0.0005553	9.06077	5.03145	0.000778437
tRNA aminoacylation, Ile	16	28	3489	0.00458584	0.000609259	7.52692	4.58584	0.000778437
Lipoprotein sorting system	16	30	2526	0.00633413	0.000441097	14.3599	6.33413	0.000778437
Pyruvate metabolism II: acetyl-CoA, acetogenesis from pyruvate	16	29	2877	0.00556135	0.000502389	11.0698	5.56135	0.000778437
Stringent Response, (p)ppGpp metabolism	16	46	4485	0.00356745	0.000783183	4.55506	3.56745	0.000778437
Indole-pyruvate oxidoreductase complex	16	28	2202	0.00726612	0.000384519	18.8966	7.26612	0.000778437
Transcription initiation, bacterial sigma factors	16	58	6306	0.00253727	0.00110117	2.30415	2.53727	0.000778437
Serine Biosynthesis	16	43	5463	0.00292879	0.000953964	3.07013	2.92879	0.000778437
Glutamate dehydrogenases	14	23	2613	0.00535783	0.000456289	11.7422	5.35783	0.000681133
Periplasmic disulfide interchange	14	22	2535	0.00552268	0.000442668	12.4759	5.52268	0.000681133
Fermentations: Lactate	14	26	3219	0.00434918	0.00056211	7.73723	4.34918	0.000681133
Phenylalanine and Tyrosine Branches from Chorismate	14	37	3870	0.00361757	0.00067579	5.3531	3.61757	0.000681133
tRNA aminoacylation, Phe	14	31	3498	0.00400229	0.00061083	6.55221	4.00229	0.000681133
D-ribose utilization	14	36	3993	0.00350614	0.000697268	5.02839	3.50614	0.000681133
RNA processing and degradation, bacterial	14	52	4686	0.00298762	0.000818282	3.65109	2.98762	0.000681133
Sucrose utilization	14	25	3591	0.00389864	0.00062707	6.21722	3.89864	0.000681133
Glycerate metabolism	14	34	2922	0.00479124	0.000510247	9.39003	4.79124	0.000681133
Phosphonate metabolism	14	38	4275	0.00327485	0.000746512	4.38687	3.27485	0.000681133
Oxidative stress	14	40	5343	0.00262025	0.000933009	2.80839	2.62025	0.000681133
Phosphoenolpyruvate phosphomutase	12	31	3486	0.00344234	0.000608735	5.65491	3.44234	0.000583828
Glycine cleavage system	12	37	5658	0.00212089	0.000988015	2.14662	2.12089	0.000583828
Methylthiotransferases	12	24	2601	0.00461361	0.000454194	10.1578	4.61361	0.000583828
Succinate dehydrogenase	12	29	3408	0.00352113	0.000595114	5.91673	3.52113	0.000583828
Uracil-DNA glycosylase	12	27	2025	0.00592593	0.000353611	16.7583	5.92593	0.000583828
tRNAs	12	24	1825	0.00657534	0.000318686	20.6326	6.57534	0.000583828
Methylglyoxal Metabolism	12	25	2292	0.0052356	0.000400235	13.0813	5.2356	0.000583828
Hyperosmotic potassium uptake	12	25	4230	0.00283688	0.000738654	3.84061	2.83688	0.000583828
Pyruvate:ferredoxin oxidoreductase	12	32	3546	0.00338409	0.000619212	5.46516	3.38409	0.000583828
riboflavin to FAD	12	34	3354	0.00357782	0.000585684	6.10878	3.57782	0.000583828
Glycolate, glyoxylate interconversions	12	26	3609	0.00332502	0.000630213	5.27602	3.32502	0.000583828
One-carbon metabolism by tetrahydropterines	12	49	6279	0.00191113	0.00109646	1.74301	1.91113	0.000583828
Twin-arginine translocation system	12	25	2526	0.00475059	0.000441097	10.77	4.75059	0.000583828
Thioredoxin-disulfide reductase	12	38	4944	0.00242718	0.000863335	2.81141	2.42718	0.000583828
Copper homeostasis	10	35	3930	0.00254453	0.000686267	3.70778	2.54453	0.000486523
2-phosphoglycolate salvage	10	18	2724	0.00367107	0.000475672	7.71765	3.67107	0.000486523
DNA repair, bacterial UvrD and related helicases	10	24	2391	0.00418235	0.000417523	10.0171	4.18235	0.000486523
Programmed frameshift	10	19	1116	0.00896057	0.000194879	45.9802	8.96057	0.000486523
Signal peptidase	8	29	3831	0.00208823	0.000668979	3.12151	2.08823	0.000389219
tRNA aminoacylation, Leu	8	25	2835	0.00282187	0.000495055	5.70011	2.82187	0.000389219
tRNA aminoacylation, Met	8	22	2043	0.00391581	0.000356754	10.9762	3.91581	0.000389219
Zinc resistance	8	31	2619	0.0030546	0.000457337	6.67911	3.0546	0.000389219
Lipoic acid metabolism	8	20	2724	0.00293686	0.000475672	6.17412	2.93686	0.000389219
Nudix proteins (nucleoside triphosphate hydrolases)	8	20	2289	0.00349498	0.000399711	8.74375	3.49498	0.000389219
tRNA nucleotidyltransferase	8	22	1425	0.00561404	0.000248837	22.5611	5.61404	0.000389219
Lipoprotein Biosynthesis	8	20	3846	0.00208008	0.000671599	3.09721	2.08008	0.000389219
Beta-lactamase	8	10	2211	0.00361827	0.000386091	9.37156	3.61827	0.000389219
Hfl operon	8	13	1254	0.00637959	0.000218977	29.1336	6.37959	0.000389219
YjeE	8	17	1536	0.00520833	0.00026822	19.4181	5.20833	0.000389219
Broadly distributed proteins not in subsystems	8	24	2238	0.00357462	0.000390806	9.1468	3.57462	0.000389219
A Hypothetical Protein Related to Proline Metabolism	8	17	1443	0.00554401	0.000251981	22.0017	5.54401	0.000389219
Rubrerythrin	7	16	1296	0.00540123	0.000226311	23.8664	5.40123	0.000340566
RecA and RecX	7	14	1530	0.00457516	0.000267173	17.1244	4.57516	0.000340566
Ribosomal protein S5p acylation	6	17	2043	0.00293686	0.000356754	8.23216	2.93686	0.000291914
Glutathione: Non-redox reactions	6	14	1017	0.00589971	0.000177591	33.2207	5.89971	0.000291914
tRNA aminoacylation, Gly	6	22	1542	0.00389105	0.000269268	14.4505	3.89105	0.000291914
Nitrosative stress	6	17	3708	0.00161812	0.000647501	2.49903	1.61812	0.000291914
tRNA aminoacylation, Pro	6	15	1977	0.0030349	0.000345229	8.79098	3.0349	0.000291914
Adenosyl nucleosidases	6	14	1575	0.00380952	0.000275031	13.8513	3.80952	0.000291914
Ribosomal protein S12p Asp methylthiotransferase	6	12	1644	0.00364964	0.00028708	12.713	3.64964	0.000291914
Proton-dependent Peptide Transporters	6	17	1662	0.00361011	0.000290223	12.4391	3.61011	0.000291914
YgjD and YeaZ	6	10	1020	0.00588235	0.000178115	33.0256	5.88235	0.000291914
Ribonuclease H	6	7	1233	0.00486618	0.00021531	22.6008	4.86618	0.000291914
Housecleaning nucleoside triphosphate pyrophosphatases	6	20	2514	0.00238663	0.000439001	5.43651	2.38663	0.000291914
tRNA aminoacylation, Cys	6	12	1482	0.00404858	0.000258791	15.6442	4.04858	0.000291914
tRNA aminoacylation, Thr	6	22	1941	0.00309119	0.000338943	9.1201	3.09119	0.000291914
Auxin biosynthesis	5	28	3591	0.00139237	0.00062707	2.22044	1.39237	0.000243262
tRNA aminoacylation, Lys	4	21	1731	0.0023108	0.000302272	7.64478	2.3108	0.000194609
Glutathionylspermidine and Trypanothione	4	10	1125	0.00355556	0.000196451	18.099	3.55556	0.000194609
Xanthine Metabolism in Bacteria	4	14	1899	0.00210637	0.000331608	6.35198	2.10637	0.000194609
Nucleoside triphosphate pyrophosphohydrolase MazG	4	5	786	0.00508906	0.000137253	37.0778	5.08906	0.000194609
tRNA aminoacylation, Val	4	20	2628	0.00152207	0.000458908	3.31672	1.52207	0.000194609
Streptothricin resistance	4	11	432	0.00925926	7.5437e-05	122.742	9.25926	0.000194609
Anaerobic respiratory reductases	4	8	1476	0.00271003	0.000257743	10.5145	2.71003	0.000194609
tRNA aminoacylation, Tyr	4	14	1293	0.00309358	0.000225787	13.7013	3.09358	0.000194609
tRNA aminoacylation, Trp	4	8	1095	0.00365297	0.000191212	19.1043	3.65297	0.000194609
Dimethylarginine metabolism	4	20	2157	0.00185443	0.000376661	4.92333	1.85443	0.000194609
tRNA aminoacylation, His	3	8	1365	0.0021978	0.00023836	9.22052	2.1978	0.000145957
tRNA aminoacylation, Ser	2	9	1275	0.00156863	0.000222644	7.04545	1.56863	9.73047e-05
tRNA aminoacylation, Arg	2	10	1821	0.0010983	0.000317988	3.4539	1.0983	9.73047e-05
Murein hydrolase regulation and cell death	2	8	1848	0.00108225	0.000322703	3.35371	1.08225	9.73047e-05
Terminal cytochrome oxidases	2	16	2649	0.000755002	0.000462575	1.63217	0.755002	9.73047e-05
Arginine Deiminase Pathway	2	12	1443	0.001386	0.000251981	5.50043	1.386	9.73047e-05
Peptide methionine sulfoxide reductase	2	2	486	0.00411523	8.48666e-05	48.4905	4.11523	9.73047e-05
Cold shock, CspA family of proteins	2	4	447	0.00447427	7.80563e-05	57.3211	4.47427	9.73047e-05
Spore Core Dehydration	2	9	1233	0.00162206	0.00021531	7.53361	1.62206	9.73047e-05
Uptake of selenate and selenite	2	4	645	0.00310078	0.000112632	27.5302	3.10078	9.73047e-05
DNA structural proteins, bacterial	2	9	984	0.00203252	0.000171829	11.8288	2.03252	9.73047e-05
Phage packaging machinery	2	13	1854	0.00107875	0.00032375	3.33204	1.07875	9.73047e-05
Quinate degradation	2	10	423	0.00472813	7.38654e-05	64.0101	4.72813	9.73047e-05
Terminal cytochrome d ubiquinol oxidases	2	16	2649	0.000755002	0.000462575	1.63217	0.755002	9.73047e-05
Protection from Reactive Oxygen Species	2	5	618	0.00323625	0.000107917	29.9883	3.23625	9.73047e-05
Lactate utilization	2	17	4197	0.000476531	0.000732891	0.650207	0.476531	9.73047e-05
YcfH	2	16	1404	0.0014245	0.00024517	5.81025	1.4245	9.73047e-05
IbrA and IbrB: co-activators of prophage gene expression	2	4	1815	0.00110193	0.00031694	3.47677	1.10193	9.73047e-05
Salicylate and gentisate catabolism	0	4	618	0	0.000107917	0	0	0
Gentisate degradation	0	4	618	0	0.000107917	0	0	0
Purine Utilization	0	13	1800	0	0.000314321	0	0	0
Carbon Starvation	0	5	1431	0	0.000249885	0	0	0
D-tyrosyl-tRNA(Tyr) deacylase	0	1	372	0	6.49596e-05	0	0	0
Recycling of Peptidoglycan Amino Sugars	0	2	837	0	0.000146159	0	0	0
Copper homeostasis: copper tolerance	0	10	1239	0	0.000216358	0	0	0
Sporulation-associated proteins with broader functions	0	1	564	0	9.84872e-05	0	0	0
Persister Cells	0	5	942	0	0.000164495	0	0	0
Creatine and Creatinine Degradation	0	4	756	0	0.000132015	0	0	0
Muconate lactonizing enzyme family	0	12	1056	0	0.000184402	0	0	0
Ribosome activity modulation	0	6	300	0	5.23868e-05	0	0	0
Group II intron-associated genes	0	11	1653	0	0.000288651	0	0	0
